# Supplementary material for: Biowaxes from Palm Oil as Promising Candidates for Cosmetic Matrices and Pharmaceuticals for Human Use
Source: Materials (Basel). 2023 Jun 15;16(12):4402. doi: 10.3390/ma16124402 (PMC10301727; doi:10.3390/ma16124402)
Supplement: Supplementary file 1 [file materials-16-04402-s001.zip]

Archive with 1 entries (1 files):
- materials-2392857-supplementary.pdf
